# Supplementary material for: A history of study and new records of terrestrial enchytraeids (Annelida, Clitellata, Enchytraeidae) from the Russian Far East
Source: Zookeys. 2020 Aug 5;955:79–96. doi: 10.3897/zookeys.955.53106 (PMC7423782; doi:10.3897/zookeys.955.53106)
Supplement: Supplementary material 1 — Table S1 [file zookeys-955-079-s001.xlsx]

## Sheet: Лист1
species name	latitude	longitude	Source
Bryodrilus borealis Cejka, 1912	50°31'23"N	116°45'20"E	Own data
Cognettia glandulosa (Michaelsen, 1888)	50°31'23"N	116°45'20"E	Own data
Enchytraeus buchholzi Vejdovský, 1879	50°31'23"N	116°45'20"E	Own data
Enchytraeus dichaetus Schmelz & Collado, 2010	50°31'23"N	116°45'20"E	Own data
Fridericia bulboides Nielsen & Christensen, 1959	50°31'23"N	116°45'20"E	Own data
Globulidrilus riparius (Bretscher, 1899)	50°31'23"N	116°45'20"E	Own data
Henlea perpusilla Friend, 1911	50°31'23"N	116°45'20"E	Own data
Henlea ventriculosa (d'Udekem, 1854)	50°31'23"N	116°45'20"E	Own data
Enchytraeus dichaetus Schmelz & Collado, 2010	50°28'14"N	116°03'16"E	Own data
Marionina cf. nordica Christensen & Dózsa-Farkas, 1999	50°28'14"N	116°03'16"E	Own data
Cognettia lapponica Nurminen, 1965	52°11'47"N	141°42'47"E	Own data
Cognettia lapponica Nurminen, 1965	52°13'27"N	141°39'19"E	Own data
Cognettia lapponica Nurminen, 1965	52°11'18"N	141°30'31"E	Own data
Enchytraeus dichaetus Schmelz & Collado, 2010	44°54'15"N	132°01'50"E	Own data
Fridericia bulboides Nielsen & Christensen, 1959	44°54'15"N	132°01'50"E	Own data
Enchytraeus dichaetus Schmelz & Collado, 2010	44°48'14"N	132°45'23"E	Own data
Fridericia bulboides Nielsen & Christensen, 1959	44°48'14"N	132°45'23"E	Own data
Henlea perpusilla Friend, 1911	44°48'14"N	132°45'23"E	Own data
Henlea ventriculosa (d'Udekem, 1854)	44°48'14"N	132°45'23"E	Own data
Bryodrilus diverticulatus Cernosvitov, 1929	45°02'29"N	136°40'56"E	Own data
Bryodrilus sp. A	45°02'29"N	136°40'56"E	Own data
Cognettia piperi Christensen & Dózsa-Farkas, 1999	45°02'29"N	136°40'56"E	Own data
Enchytraeus buchholzi Vejdovský, 1879	45°02'29"N	136°40'56"E	Own data
Henlea perpusilla Friend, 1911	45°02'29"N	136°40'56"E	Own data
Henlea ventriculosa (d'Udekem, 1854)	45°02'29"N	136°40'56"E	Own data
Bryodrilus ehlersi Ude, 1892	45°06'42"N	136°31'51"E	Own data
Enchytraeus buchholzi Vejdovský, 1879	45°06'42"N	136°31'51"E	Own data
Enchytraeus dichaetus Schmelz & Collado, 2010	45°06'42"N	136°31'51"E	Own data
Fridericia bisetosa (Levinsen, 1884)	45°06'42"N	136°31'51"E	Own data
Fridericia bulboides Nielsen & Christensen, 1959	45°06'42"N	136°31'51"E	Own data
Hemifridericia sp. A	45°06'42"N	136°31'51"E	Own data
Bryodrilus diverticulatus Cernosvitov, 1929	44°57'19"N	136°32'38"E	Own data
Cognettia piperi Christensen & Dózsa-Farkas, 1999	44°57'19"N	136°32'38"E	Own data
Fridericia sp. B	44°57'19"N	136°32'38"E	Own data
Henlea perpusilla Friend, 1911	44°57'19"N	136°32'38"E	Own data
Bryodrilus diverticulatus Cernosvitov, 1929	42°35'39"N	131°11'44"E	Own data
Enchytraeus buchholzi Vejdovský, 1879	42°35'39"N	131°11'44"E	Own data
Fridericia bulboides Nielsen & Christensen, 1959	42°35'39"N	131°11'44"E	Own data
Fridericia cf. cusanicaformis Dózsa-Farkas, Feldföldi & Y. Hong, 2015	42°35'39"N	131°11'44"E	Own data
Fridericia cf. schmelzi Cech & Dózsa-Farkas, 2005	42°35'39"N	131°11'44"E	Own data
Hemienchytraeus sp. A	42°35'39"N	131°11'44"E	Own data
Henlea perpusilla Friend, 1911	42°35'39"N	131°11'44"E	Own data
Cognettia sphagnetorum (Vejdovský, 1878) s.l.	45°53'32"N	150°06'10"E	Own data
Enchytraeus dichaetus Schmelz & Collado, 2010	45°53'32"N	150°06'10"E	Own data
Fridericia bulboides Nielsen & Christensen, 1959	45°53'32"N	150°06'10"E	Own data
Fridericia cusanica Schmelz, 2003	45°53'32"N	150°06'10"E	Own data
Henlea glandulifera Nurminen, 1970	45°53'32"N	150°06'10"E	Own data
Cognettia lapponica Nurminen, 1965	59°30'08"N	150°53'49"E	Own data
Cognettia piperi Christensen & Dózsa-Farkas, 1999	59°30'08"N	150°53'49"E	Own data
Achaeta macroampullacea Dózsa-Farkas, Felföldi, Nagy & Hong, 2018	50°17'18"N	127°23'14"E	Own data
Enchytraeus buchholzi Vejdovský, 1879	50°17'18"N	127°23'14"E	Own data
Fridericia bulboides Nielsen & Christensen, 1959	50°17'18"N	127°23'14"E	Own data
Fridericia cf. cusanicaformis Dózsa-Farkas, Feldföldi & Y. Hong, 2015	50°17'18"N	127°23'14"E	Own data
Fridericia sp. A	50°17'18"N	127°23'14"E	Own data
Henlea perpusilla Friend, 1911	50°17'18"N	127°23'14"E	Own data
Henlea ventriculosa (d'Udekem, 1854)	50°17'18"N	127°23'14"E	Own data
Achaeta macroampullacea Dózsa-Farkas, Felföldi, Nagy & Hong, 2018	45°00'10"N	147°43'59"E	Own data
Cognettia sphagnetorum (Vejdovský, 1878) s.l.	45°00'10"N	147°43'59"E	Own data
Enchytraeus buchholzi Vejdovský, 1879	45°00'10"N	147°43'59"E	Own data
Henlea perpusilla Friend, 1911	45°00'10"N	147°43'59"E	Own data
Marionina southerni (Cernosvitov, 1937)	45°00'10"N	147°43'59"E	Own data
Henlea ochracea (Eisen, 1878)	74°30'–76°N	137–150°E	(Cejka 1910)
Bryodrilus borealis Cejka, 1912	74°30'–76°N	137–144°E	(Cejka 1912)
Henlea diverticulata Cejka, 1912	74°30'–76°N	137–144°E	(Cejka 1912)
Henlea tolli Michaelsen, 1903	74°30'–76°N	137–144°E	(Cejka 1912)
Fridericia bisetosa (Levinsen, 1884)	74°30'–76°N	137–150°E	(Cejka 1914)
Henlea nasuta (Eisen, 1878)	74°30'–76°N	137–150°E	(Cejka 1914)
Henlea ventriculosa (d'Udekem, 1854)	74°30'–76°N	137–150°E	(Cejka 1914)
Mesenchytraeus cejkai Cernosvitov, 1937	74°30'–76°N	137–150°E	(Cejka 1914)
Mesenchytraeus variabilis Cejka, 1914	74°30'–76°N	137–150°E	(Cejka 1914)
Henlea tolli Michaelsen, 1903	74°30'–76°N	137–150°E	(Michaelsen 1901)
Mesenchytraeus affinis Michaelsen, 1901	74°30'–76°N	137–150°E	(Michaelsen 1901)
Bryodrilus cejkai Nurminen, 1980	44°23'N	134°12'E	(Nurminen 1980)
Henlea ochracea (Eisen, 1878)	44°23'N	134°12'E	(Nurminen 1980)
Henlea perpusilla Friend, 1911	44°23'N	134°12'E	(Nurminen 1980)
Henlea ventriculosa (d'Udekem, 1854)	44°23'N	134°12'E	(Nurminen 1980)
Enchytraeus buchholzi Vejdovský, 1879	44°04'N	133°56'E	(Nurminen 1980)
Enchytraeus christenseni Dózsa-Farkas, 1992	44°04'N	133°56'E	(Nurminen 1980)
Bryodrilus arcticus (Bell, 1962)	59°30'N	151°50'E	(Piper et al. 1982)
Bryodrilus ehlersi Ude, 1892	59°30'N	151°50'E	(Piper et al. 1982)
Cognettia lapponica Nurminen, 1965	59°30'N	151°50'E	(Piper et al. 1982)
Fridericia bulboides Nielsen & Christensen, 1959	59°30'N	151°50'E	(Piper et al. 1982)
Henlea perpusilla Friend, 1911	59°30'N	151°50'E	(Piper et al. 1982)
Henlea ventriculosa (d'Udekem, 1854)	59°30'N	151°50'E	(Piper et al. 1982)
Mesenchytraeus diverticulatus Piper, Maclean & Christensen, 1982	59°30'N	151°50'E	(Piper et al. 1982)
Achaeta macrocyta Christensen & Dózsa-Farkas, 1999	68°44'N	170°36'E	(Piper et al. 1982)
Bryodrilus arcticus (Bell, 1962)	68°44'N	170°36'E	(Piper et al. 1982)
Cognettia glandulosa (Michaelsen, 1888)	68°44'N	170°36'E	(Piper et al. 1982)
Cognettia lapponica Nurminen, 1965	68°44'N	170°36'E	(Piper et al. 1982)
Cognettia piperi Christensen & Dózsa-Farkas, 1999	68°44'N	170°36'E	(Piper et al. 1982)
Fridericia bulboides Nielsen & Christensen, 1959	68°44'N	170°36'E	(Piper et al. 1982)
Henlea diverticulata Cejka, 1912	68°44'N	170°36'E	(Piper et al. 1982)
Henlea perpusilla Friend, 1911	68°44'N	170°36'E	(Piper et al. 1982)
Henlea ventriculosa (d'Udekem, 1854)	68°44'N	170°36'E	(Piper et al. 1982)
Mesenchytraeus chaunus Piper, Maclean & Christensen, 1982	68°44'N	170°36'E	(Piper et al. 1982)
Mesenchytraeus kontrimavichusi Piper, Maclean & Christensen, 1982	68°44'N	170°36'E	(Piper et al. 1982)
Mesenchytraeus svetae Piper, Maclean & Christensen, 1982	68°44'N	170°36'E	(Piper et al. 1982)
Mesenchytraeus tundrus Piper, Maclean & Christensen, 1982	68°44'N	170°36'E	(Piper et al. 1982)
Bryodrilus arcticus (Bell, 1962)	75°03'30"N	140°11'24"E	(Christensen and Dózsa-Farkas 1999)
Bryodrilus parvus Nurminen, 1970	75°03'30"N	140°11'24"E	(Christensen and Dózsa-Farkas 1999)
Fridericia callosa (Eisen, 1878)	75°03'30"N	140°11'24"E	(Christensen and Dózsa-Farkas 1999)
Henlea ochracea (Eisen, 1878)	75°03'30"N	140°11'24"E	(Christensen and Dózsa-Farkas 1999)
Marionina argentea (Michaelsen, 1889)	75°03'30"N	140°11'24"E	(Christensen and Dózsa-Farkas 1999)
Mesenchytraeus melanocephalus Christensen & Dózsa-Farkas, 1999	75°03'30"N	140°11'24"E	(Christensen and Dózsa-Farkas 1999)
Mesenchytraeus torbeni Christensen & Dózsa-Farkas, 1999	75°03'30"N	140°11'24"E	(Christensen and Dózsa-Farkas 1999)
Bryodrilus arcticus (Bell, 1962)	75°29'36"N	143°44'30"E	(Christensen and Dózsa-Farkas 1999)
Bryodrilus parvus Nurminen, 1970	75°29'36"N	143°44'30"E	(Christensen and Dózsa-Farkas 1999)
Fridericia callosa (Eisen, 1878)	75°29'36"N	143°44'30"E	(Christensen and Dózsa-Farkas 1999)
Henlea conchifera Christensen & Dózsa-Farkas, 1999	75°29'36"N	143°44'30"E	(Christensen and Dózsa-Farkas 1999)
Henlea diverticulata Cejka, 1912	75°29'36"N	143°44'30"E	(Christensen and Dózsa-Farkas 1999)
Henlea perpusilla Friend, 1911	75°29'36"N	143°44'30"E	(Christensen and Dózsa-Farkas 1999)
Marionina macrobulbi Christensen & Dózsa-Farkas, 1999	75°29'36"N	143°44'30"E	(Christensen and Dózsa-Farkas 1999)
Mesenchytraeus mirabilis Eisen, 1878	75°29'36"N	143°44'30"E	(Christensen and Dózsa-Farkas 1999)
Achaeta macrocyta Christensen & Dózsa-Farkas, 1999	72°11'06"N	148°26'18"E	(Christensen and Dózsa-Farkas 1999)
Bryodrilus arcticus (Bell, 1962)	72°11'06"N	148°26'18"E	(Christensen and Dózsa-Farkas 1999)
Cognettia bisetosa (Bretscher, 1906)	72°11'06"N	148°26'18"E	(Christensen and Dózsa-Farkas 1999)
Cognettia glandulosa (Michaelsen, 1888)	72°11'06"N	148°26'18"E	(Christensen and Dózsa-Farkas 1999)
Cognettia lapponica Nurminen, 1965	72°11'06"N	148°26'18"E	(Christensen and Dózsa-Farkas 1999)
Cognettia piperi Christensen & Dózsa-Farkas, 1999	72°11'06"N	148°26'18"E	(Christensen and Dózsa-Farkas 1999)
Fridericia callosa (Eisen, 1878)	72°11'06"N	148°26'18"E	(Christensen and Dózsa-Farkas 1999)
Henlea diverticulata Cejka, 1912	72°11'06"N	148°26'18"E	(Christensen and Dózsa-Farkas 1999)
Henlea tolli Michaelsen, 1903	72°11'06"N	148°26'18"E	(Christensen and Dózsa-Farkas 1999)
Bryodrilus arcticus (Bell, 1962)	70°57'24"N	179°33'24"E	(Christensen and Dózsa-Farkas 1999)
Bryodrilus borealis Cejka, 1912	70°57'24"N	179°33'24"E	(Christensen and Dózsa-Farkas 1999)
Bryodrilus diverticulatus Cernosvitov, 1929	70°57'24"N	179°33'24"E	(Christensen and Dózsa-Farkas 1999)
Bryodrilus parvus Nurminen, 1970	70°57'24"N	179°33'24"E	(Christensen and Dózsa-Farkas 1999)
Cognettia bisetosa (Bretscher, 1906)	70°57'24"N	179°33'24"E	(Christensen and Dózsa-Farkas 1999)
Cognettia lapponica Nurminen, 1965	70°57'24"N	179°33'24"E	(Christensen and Dózsa-Farkas 1999)
Cognettia piperi Christensen & Dózsa-Farkas, 1999	70°57'24"N	179°33'24"E	(Christensen and Dózsa-Farkas 1999)
Cognettia quadrosetosa Christensen & Dózsa-Farkas, 1999	70°57'24"N	179°33'24"E	(Christensen and Dózsa-Farkas 1999)
Fridericia callosa (Eisen, 1878)	70°57'24"N	179°33'24"E	(Christensen and Dózsa-Farkas 1999)
Henlea adiverticulata Christensen & Dózsa-Farkas, 1999	70°57'24"N	179°33'24"E	(Christensen and Dózsa-Farkas 1999)
Henlea conchifera Christensen & Dózsa-Farkas, 1999	70°57'24"N	179°33'24"E	(Christensen and Dózsa-Farkas 1999)
Henlea glandulifera Nurminen, 1970	70°57'24"N	179°33'24"E	(Christensen and Dózsa-Farkas 1999)
Henlea heleotropha Stephenson, 1922	70°57'24"N	179°33'24"E	(Christensen and Dózsa-Farkas 1999)
Henlea perpusilla Friend, 1911	70°57'24"N	179°33'24"E	(Christensen and Dózsa-Farkas 1999)
Henlea tolli Michaelsen, 1903	70°57'24"N	179°33'24"E	(Christensen and Dózsa-Farkas 1999)
Henlea ventriculosa (d'Udekem, 1854)	70°57'24"N	179°33'24"E	(Christensen and Dózsa-Farkas 1999)
Marionina aporus (Stephenson, 1925)	70°57'24"N	179°33'24"E	(Christensen and Dózsa-Farkas 1999)
Marionina nordica Christensen & Dózsa-Farkas, 1999	70°57'24"N	179°33'24"E	(Christensen and Dózsa-Farkas 1999)
Mesenchytraeus melanocephalus Christensen & Dózsa-Farkas, 1999	70°57'24"N	179°33'24"E	(Christensen and Dózsa-Farkas 1999)
Mesenchytraeus torbeni Christensen & Dózsa-Farkas, 1999	70°57'24"N	179°33'24"E	(Christensen and Dózsa-Farkas 1999)
Hemifridericia parva Nielsen & Christensen, 1959	48°11' N	134°51' E	(Ganin 1984)
Henlea perpusilla Friend, 1911	48°11' N	134°51' E	(Ganin 1984)
Marionina communis Nielsen & Christensen, 1959	48°11' N	134°51' E	(Ganin 1984)
Achaeta macrocyta Christensen & Dózsa-Farkas, 1999	69°21'18"N	163°34'48"E	(Christensen and Dózsa-Farkas 1999)
Bryodrilus arcticus (Bell, 1962)	69°21'18"N	163°34'48"E	(Christensen and Dózsa-Farkas 1999)
Cognettia lapponica Nurminen, 1965	69°21'18"N	163°34'48"E	(Christensen and Dózsa-Farkas 1999)
Cognettia piperi Christensen & Dózsa-Farkas, 1999	69°21'18"N	163°34'48"E	(Christensen and Dózsa-Farkas 1999)
Marionina minutissima Healy, 1975	69°21'18"N	163°34'48"E	(Christensen and Dózsa-Farkas 1999)
Mesenchytraeus chaunus Piper, Maclean & Christensen, 1982	69°21'18"N	163°34'48"E	(Christensen and Dózsa-Farkas 1999)
Mesenchytraeus melanocephalus Christensen & Dózsa-Farkas, 1999	69°21'18"N	163°34'48"E	(Christensen and Dózsa-Farkas 1999)
